# Supplementary material for: Structural basis of promiscuous substrate transport by Organic Cation Transporter 1
Source: Nat Commun. 2023 Oct 11;14:6374. doi: 10.1038/s41467-023-42086-9 (PMC10567722; doi:10.1038/s41467-023-42086-9)
Supplement: Supplementary file 9 — Source Data [file 41467_2023_42086_MOESM9_ESM.zip]

Archive with 3 entries (2 files):
- Source data/
- Source data/Source data.xlsx
- Source data/uncropped gel.png
