# Supplementary material for: Structural basis of promiscuous substrate transport by Organic Cation Transporter 1
Source: Nat Commun. 2023 Oct 11;14:6374. doi: 10.1038/s41467-023-42086-9 (PMC10567722; doi:10.1038/s41467-023-42086-9)
Supplement: Supplementary file 9 — Source Data [file 41467_2023_42086_MOESM9_ESM.zip › Source data/Source data.xlsx]

## Sheet: Sheet1
Concentration (logM)	Thiamine						Metformin						cis-Dilitiazem						Fenoterol
0.316							1.6267	1.57503	1.67212	1.52993	2.2597	1.70229
0.1	2.22619	1.93877	2.01775	2.05305	2.82308	1.81751	2.00904	1.81024	2.05916	2.01639	3.07955	3.00365
0.0316	1.75945	1.92447	2.00076	1.87969	2.72362	2.09161	3.1464	3.10581	3.33214	3.23897	4.12906	4.77762
0.01	2.518	3.23881	3.26047	2.95279	2.65563	3.57821	4.39021	4.51669	5.00535	4.75888	4.11295	6.77397
0.00316	4.38054	5.45819	5.58493	5.24742	4.26544	6.19938	5.46225	5.95711	6.49785	6.0848	4.9967	7.85022							1.33168	1.25917	1.1969	1.00528	0.949553	1.04167
0.001	5.85923	6.11817	6.86382	6.61896	4.94475	7.18586	5.8907	6.02308	7.07473	6.69169	5.7363	8.41999	1.14667	1.24573	1.08361	1.10171	1.09629	1.28191	1.40057	1.37547	1.24988	1.07105	0.989373	1.2577
0.000316	6.08519	6.66397	7.2431	7.01576	5.59896	7.45193	5.99487	6.57512	7.20634	7.0442	5.65569	9.01052	1.37913	1.58595	1.42683	1.47647	1.23688	1.9216	1.67067	1.78733	1.6492	1.3277	1.24544	1.72852
0.0001	5.97212	6.44956	7.16723	7.0792	5.75952	7.48966	5.98587	7.06372	7.44911	7.6299	6.01595	8.41745	1.95091	2.16272	2.10533	2.12603	1.66325	2.95872	2.39015	2.54361	2.40789	1.88174	1.64256	2.6331
3.16e-05	6.16846	6.83319	7.43096	7.25499	5.87968	7.57974							2.69203	3.11536	3.09062	2.9587	2.32567	4.03959	3.34359	3.53951	3.70123	2.79043	2.62228	4.09062
1e-05													3.68827	4.27334	4.35631	4.10926	3.29556	5.72519	4.84263	4.08265	5.26471	3.7205	3.81166	5.90492
3.16e-06													4.74762	5.26427	5.67299	4.92629	4.35093	7.07979	6.22108	5.32756	6.63476	4.73935	5.30937	6.95783
1e-06													5.21976	6.6157	6.65653	5.65361	5.04915	7.50576	7.10066	6.04367	7.29053	5.43656	5.39568	7.71138
3.16e-07													6.10023	6.29986	7.07761	6.31129	5.62538	7.57018
0	5.64292	7.43239	5.43067	6.55595	5.74024	8.01978	6.07443	6.75737	6.37677	7.35932	6.35576	8.98813	6.09263	6.43495	6.93522	6.74668	5.98037	8.5505	7.12611	6.80217	7.13895	6.33046	5.91089	8.03814
